# Supplementary material for: An Efficient Synthesis of Oxygen-Bridged Spirooxindoles via Microwave-Promoted Multicomponent Reaction
Source: Molecules. 2023 Apr 16;28(8):3508. doi: 10.3390/molecules28083508 (PMC10146779; doi:10.3390/molecules28083508)
Supplement: Supplementary file 1 [file molecules-28-03508-s001.zip]

Archive with 1 entries (1 files):
- molecules-2318647-supplementary.pdf
